# Supplementary material for: Dynamic networks of psychological symptoms, impairment, substance use, and social support: The evolution of psychopathology among emerging adults
Source: Eur Psychiatry. 2022 Jun 13;65(1):e32. doi: 10.1192/j.eurpsy.2022.23 (PMC9280922; doi:10.1192/j.eurpsy.2022.23)
Supplement: Supplementary file 1 [file epasup.zip]

Archive with 2 entries (2 files):
- S0924933822000232sup001.docx
- S0924933822000232sup002.docx
